# Supplementary material for: Genome-wide identification of the MIOX gene family and their expression profile in cotton development and response to abiotic stress
Source: PLoS One. 2021 Jul 9;16(7):e0254111. doi: 10.1371/journal.pone.0254111 (PMC8270170; doi:10.1371/journal.pone.0254111)
Supplement: S1 Table — (XLSX) [file pone.0254111.s003.xlsx]

## Sheet: S1 Table
S1 Table. List of the identified MIOX genes in cotton
Gene Species and Numbers	Gene Name	Unique ID	pI	Mw（kDa）	Chr	From	To	mRNA Length	Protein Length（aa)	Location	Group	Exon Number	Info Number
G. arboreum （6个）	GaMIOX01	evm.model.Ga01G2743	5.25	37019.8	Chr01	111880596	111884442	3846	316	cyto	A	11	10
	GaMIOX02	evm.model.Ga05G1408	5.41	35012.4	Chr05	12472135	12474690	2555	299	cyto	D	11	10
	GaMIOX03	evm.model.Ga06G0706	4.88	36245.9	Chr06	12074378	12076171	1793	311	chlo	C	10	9
	GaMIOX04	evm.model.Ga10G2412	5.04	35484.8	Chr10	121947346	121949792	2446	304	cyto	E	11	10
	GaMIOX05	evm.model.Ga12G0719	5.75	35225.7	Chr12	6753365	6754843	1478	303	cyto	B	8	7
	GaMIOX06	evm.model.Ga12G1286	5.37	38148.2	Chr12	16535979	16538598	2619	322	cyto	F	11	10
G. barbadense （12个）	GbMIOX01	Gbar_A03G000470.1	4.95	37067.6	Chr_A03	351339	355181	3842	315	nucl	A	11	10
	GbMIOX02	Gbar_A05G013100.1	5.14	35502	Chr_A05	12078304	12081470	3166	304	cyto	D	11	10
	GbMIOX03	Gbar_A06G007230.1	4.88	36665.3	Chr_A06	15963312	15965588	2276	315	chlo	C	10	9
	GbMIOX04	Gbar_A10G006770.1	5.04	35498.8	Chr_A10	7384405	7387573	3168	304	cyto	E	11	10
	GbMIOX05	Gbar_A12G016790.1	4.23	13057.6	Chr_A12	86595311	86596141	830	113	cyto	F	4	3
	GbMIOX06	Gbar_A12G022190.1	5.57	33694.9	Chr_A12	95750134	95751610	1476	290	cyto	B	9	8
	GbMIOX07	Gbar_D03G017980.1	5.14	30914.9	Chr_D03	50662304	50665151	2847	267	cyto	A	9	10
	GbMIOX08	Gbar_D05G013500.1	5.14	35379.8	Chr_D05	11441494	11444495	3001	304	cyto	D	11	10
	GbMIOX09	Gbar_D06G007500.1	4.88	36726.4	Chr_D06	11901483	11903741	2258	315	nucl	C	10	9
	GbMIOX10	Gbar_D10G006680.1	4.98	35513.9	Chr_D10	6441293	6444203	2910	304	cyto	E	11	10
	GbMIOX11	Gbar_D12G016860.1	4.23	11608	Chr_D12	46259454	46262139	2685	101	cyto	F	4	3
	GbMIOX12	Gbar_D12G022120.1	5.85	35184.7	Chr_D12	52806695	52810131	3436	303	cyto	B	8	8
G. darwinii （11个）	GdMIOX01	TYH23345.1	4.94	35081.5	Chr_A03	402392	404867	2475	301	cyto	A	11	10
	GdMIOX02	TYH16761.1	5.32	26891.5	Chr_A05	12382242	12385298	3056	229	cyto	D	11	10
	GdMIOX03	TYH12672.1	4.88	36277.9	Chr_A06	16354383	16356605	2222	311	cyto	C	10	9
	GdMIOX04	TYG97880.1	5.33	32048	Chr_A10	7409139	7410825	1686	272	cyto	E	10	9
	GdMIOX05	TYG91120.1	5.83	34067.6	Chr_A12	95347778	95349258	1480	294	cyto	B	8	7
	GdMIOX06	TYG77683.1	5.74	25357.9	Chr_D03	53756918	53758049	1131	217	cyto	A	5	4
	GdMIOX07	TYG68310.1	5.14	35379.8	Chr_D05	11308113	11311063	2950	304	nucl	D	11	10
	GdMIOX08	TYG64146.1	4.88	36726.4	Chr_D06	11948010	11950237	2227	315	cyto	C	10	9
	GdMIOX09	TYG49161.1	4.98	35513.9	Chr_D10	6548788	6551806	3018	304	cyto	E	11	10
	GdMIOX10	TYG41577.1	5.17	33579.9	Chr_D12	47978166	47985434	7268	285	cyto	F	10	9
	GdMIOX11	TYG42338.1	5.42	25410.9	Chr_D12	55103285	55118300	15015	217	cyto	B	5	4
G. herbaceum （6个）	GherMIOX01	Ghe02G00550	5.18	35135.7	Chr02	387446	390006	2560	302	plas	A	11	10
	GherMIOX02	Ghe05G14330	4.97	35626.1	Chr05	13272547	13275164	2617	308	cyto	D	10	9
	GherMIOX03	Ghe06G08550	4.88	36305.9	Chr06	16751529	16753303	1774	311	cyto	C	10	9
	GherMIOX04	Ghe10G06570	4.95	41611.2	Chr10	7025010	7028602	3592	368	cyto	E	12	11
	GherMIOX05	Ghe12G20570	7.17	102942	Chr12	93442410	93460056	17646	896	cyto	F	22	21
	GherMIOX06	Ghe12G26740	5.79	34048.5	Chr12	103579453	103580933	1480	293	cyto	B	8	7
G. hirsutum （12个）	GhMIOX01	Ghir_A03G000510.1	5.11	35121.7	Chr_A03	807923	810639	2716	302	cyto	A	11	10
	GhMIOX02	Ghir_A05G013690.1	5	34637.9	Chr_A05	12699675	12702231	2556	298	cyto	D	11	10
	GhMIOX03	Ghir_A06G007270.1	4.88	36707.4	Chr_A06	17081424	17083743	2319	315	cyto	C	10	9
	GhMIOX04	Ghir_A10G006080.1	5.04	35471.8	Chr_A10	7276475	7279599	3124	304	cyto	E	11	10
	GhMIOX05	Ghir_A12G016630.1	5.13	40670.3	Chr_A12	91519290	91521893	2603	343	cyto	F	10	9
	GhMIOX06	Ghir_A12G022070.1	5.74	33802.1	Chr_A12	100794374	100795850	1476	290	cyto	B	9	8
	GhMIOX07	Ghir_D03G019230.1	5.46	35511.3	Chr_D03	39941	44064	4123	304	cyto	A	11	10
	GhMIOX08	Ghir_D05G013430.1	4.68	21667.2	Chr_D05	11499504	11508861	9357	190	nucl	D	7	6
	GhMIOX09	Ghir_D06G007460.1	4.89	36712.3	Chr_D06	12470265	12472473	2208	315	mito	C	10	9
	GhMIOX10	Ghir_D10G006900.1	4.98	35513.9	Chr_D10	6850625	6853722	3097	304	cyto	E	11	10
	GhMIOX11	Ghir_D12G016880.1	5.44	33624.1	Chr_D12	49417485	49424723	7238	286	cyto	F	11	10
	GhMIOX12	Ghir_D12G022100.1	5.75	35228.8	Chr_D12	56166546	56168744	2198	303	cyto	B	8	7
G. kirkii （6个）	GkkMIOX01	Kirkii_Version3_Juiced.00g052280.m01.polypeptide	5.12	30894.8	Chr2_4	40899038	40900680	1642	266	cyto	A	8	7
	GkkMIOX02	Kirkii_Version3_Juiced.00g096920.m01.polypeptide	5.33	28958.9	Chr05	9576457	9577901	1444	252	cyto	D	8	7
	GkkMIOX03	Kirkii_Version3_Juiced.00g134420.m01.polypeptide	4.62	30789.5	Chr06	6960537	6961945	1408	267	cyto	C	8	7
	GkkMIOX04	Kirkii_Version3_Juiced.00g278160.m01.polypeptide	4.95	26839.3	Chr10	42356097	42357437	1340	229	cyto	E	8	7
	GkkMIOX05	Kirkii_Version3_Juiced.00g335360.m01.polypeptide	4.59	19752.1	Chr12	4868482	4869356	874	172	cyto	B	5	4
	GkkMIOX06	Kirkii_Version3_Juiced.00g341450.m01.polypeptide	4.78	21923.8	Chr12	9051595	9053125	1530	187	cyto	F	6	5
G. mustelinum （11个）	GmMIOX01	TYJ41221.1	5.11	35149.7	Chr_A03	413866	416625	2759	302	cyto	A	11	10
	GmMIOX02	TYJ34021.1	5.14	35502	Chr_A05	12782547	12785513	2966	304	cyto	D	11	10
	GmMIOX03	TYJ29548.1	4.88	36707.4	Chr_A06	16392003	16394258	2255	315	nucl	C	10	9
	GmMIOX04	TYJ13736.1	5.1	35512.9	Chr_A10	7735631	7738614	2983	304	chlo	E	11	10
	GmMIOX05	TYJ06299.1	5.83	34067.6	Chr_A12	99803331	99804947	1616	294	cyto	B	8	7
	GmMIOX06	TYI91460.1	5.27	26790.5	Chr_D03	56167580	56170132	2552	229	cyto	A	8	7
	GmMIOX07	TYI81269.1	5.14	35407.8	Chr_D05	11753720	11756706	2986	304	cyto	D	11	10
	GmMIOX08	TYI76516.1	6.65	23569	Chr_D06	12050081	12051995	1914	200	cyto	C	8	7
	GmMIOX09	TYI59975.1	5.15	35459.9	Chr_D10	6628680	6631751	3071	304	cyto	E	11	10
	GmMIOX10	TYI51481.1	5.15	32308.5	Chr_D12	50153455	50160620	7165	275	cyto	F	9	8
	GmMIOX11	TYI52323.1	5.42	25410.9	Chr_D12	57405537	57415000	9463	217	cyto	B	5	4
G. raimondii （6个）	GrMIOX01	XP_012472181.1	5.52	35099.8	Chr03	45452218	45455042	2824	302	cyto	A	11	10
	GrMIOX02	XP_012435726.1	5.34	36258.5	Chr08	44660745	44663649	2904	306	nucl	F	10	9
	GrMIOX03	XP_012439315.1	5.85	35282.8	Chr08	51266248	51268113	1865	303	cyto	B	8	7
	GrMIOX04	XP_012447306.1	5.14	35409.9	Chr09	10445882	10448797	2915	304	cyto	D	11	10
	GrMIOX05	XP_012452593.1	4.83	36687.2	Chr10	11587687	11589845	2158	315	cyto	C	10	9
	GrMIOX06	XP_012455200.1	5.15	35522.9	Chr11	6201589	6204503	2914	304	cyto	E	11	10
G. tomentosum （11个）	GtMIOX01	TYI34387.1	4.93	35096.4	Chr_A03	396483	398961	2478	301	cyto	A	11	10
	GtMIOX02	TYI26903.1	5.14	35502	Chr_A05	12518793	12521844	3051	304	nucl	D	11	10
	GtMIOX03	TYI22120.1	4.88	36647.3	Chr_A06	16897423	16899678	2255	315	cyto	C	10	9
	GtMIOX04	TYI05220.1	5.04	35498.8	Chr_A10	7293482	7295635	2153	304	cyto	E	11	10
	GtMIOX05	TYH97363.1	5.84	30223.4	Chr_A12	96155576	96158626	3050	262	cyto	B	8	7
	GtMIOX06	TYH81579.1	5.41	35123.8	Chr_D03	51841604	51844587	2983	302	cyto	A	11	10
	GtMIOX07	TYH70847.1	5.09	35474	Chr_D05	11376620	11384859	8239	304	cyto	D	11	10
	GtMIOX08	TYH65904.1	4.83	35986.5	Chr_D06	12368587	12370499	1912	309	cyto	C	10	9
	GtMIOX09	TYH48549.1	4.98	35513.9	Chr_D10	6417069	6420219	3150	304	cyto	E	11	10
	GtMIOX10	TYH39584.1	5.29	33607	Chr_D12	47400499	47407712	7213	285	cyto	F	10	9
	GtMIOX11	TYH40472.1	5.75	35228.8	Chr_D12	54527988	54530283	2295	303	cyto	B	8	7
